# Supplementary material for: Comparison of Deep Learning Algorithms in Predicting Expert Assessments of Pain Scores during Surgical Operations Using Analgesia Nociception Index
Source: Sensors (Basel). 2022 Jul 23;22(15):5496. doi: 10.3390/s22155496 (PMC9330343; doi:10.3390/s22155496)
Supplement: Supplementary file 1 [file sensors-22-05496-s001.zip]

Archive with 1 entries (1 files):
- sensors-1782526-supplementary.pdf
